# Supplementary material for: Improved library preparation protocols for amplicon sequencing-based noninvasive fetal genotyping for RHD-positive D antigen-negative alleles
Source: BMC Res Notes. 2021 Sep 26;14:380. doi: 10.1186/s13104-021-05793-4 (PMC8474863; doi:10.1186/s13104-021-05793-4)
Supplement: Supplementary file 2 — Additionalfile2:TableS1. List of primers. Table S2. Expected and observed ratios of one-step PCR amplicons from the 12 combinations of the 10:1 mixture of genomic DNAs (A and B). Table S3. Expected and observed ratios of UMI-attached amplicons from the 12 combinations of the 10:1 mixture of genomic DNAs (A and B). [file 13104_2021_5793_MOESM2_ESM.xlsx]

## Sheet: Table S1
Table S1: List of primers
Primer_name	Target	Library preparation protocol (Fig.1B,E,H)	Primer_type (in Fig.1C,F,I)	Sequence (5' to 3')*
RHbox_KN_F1#	Rhesus_box _105bp	PCR and adaptor ligation	F	TAATATGGGTGGCTGGCTTT
RHbox_KN_R1#			R	CATGCTTAATTTGTCATTCTTTACC
RHbox_Tailed_F		One-step PCR	Tailed_F	AATGATACGGCGACCACCGAGATCTACA[XXXXXXXX]ACACTCTTTCCCTACACGACGCTCTTCCGATCTTAATATGGGTGGCTGGCTTT
RHbox_Tailed_R			Tailed_R	CAAGCAGAAGACGGCATACGAGAT[YYYYYYYY]GTGACTGGAGTTCAGACGTGTGCTCTTCCGATCTCATGCTTAATTTGTCATTCTTTACC
RHbox_Tailed_F1_UMI12		Linear&PCR amplification	Tailed_F1_UMI12	ACACTCTTTCCCTACACGACGCTCTTCCGATCT[nnnnnnnnnnnn]TAATATGGGTGGCTGGCTTT
RHbox_Tailed_R			Tailed_R	CAAGCAGAAGACGGCATACGAGAT[YYYYYYYY]GTGACTGGAGTTCAGACGTGTGCTCTTCCGATCTCATGCTTAATTTGTCATTCTTTACC
RHbox_Tailed_F2			Tailed_F2	AATGATACGGCGACCACCGAGATCTACAC[XXXXXXXX]ACACTCTTTCCCTACACGAC
RHD/RHCE_exon9_KN_F1#	RHD/RHCE_ exon9_148bp	PCR and adaptor ligation	F	AAAATATGGAAAGCACCTCATG
RHD/RHCE_exon9_KN_R1#			R	ACTCATAAACAGCAAGTCAACATATATAC
RHD/RHCE_exon9_Tailed_F		One-step PCR	Tailed_F	AATGATACGGCGACCACCGAGATCTACAC[XXXXXXXX]ACACTCTTTCCCTACACGACGCTCTTCCGATCTAAAATATGGAAAGCACCTCATG
RHD/RHCE_exon9_Tailed_R			Tailed_R	CAAGCAGAAGACGGCATACGAGAT[YYYYYYYY]GTGACTGGAGTTCAGACGTGTGCTCTTCCGATCTACTCATAAACAGCAAGTCAACATATATAC
RHD/RHCE_exon9_Tailed_F1_UMI12		Linear&PCR amplification	Tailed_F1_UMI12	ACACTCTTTCCCTACACGACGCTCTTCCGATCT[nnnnnnnnnnnn]AAAATATGGAAAGCACCTCATG
RHD/RHCE_exon9_Tailed_R			Tailed_R	CAAGCAGAAGACGGCATACGAGAT[YYYYYYYY]GTGACTGGAGTTCAGACGTGTGCTCTTCCGATCTACTCATAAACAGCAAGTCAACATATATAC
RHD/RHCE_exon9_Tailed_F2			Tailed_F2	AATGATACGGCGACCACCGAGATCTACAC[XXXXXXXX]ACACTCTTTCCCTACACGAC
# Takahashi K et al.Clin Chem. 2019 65(:1307-1316. doi: 10.1373/clinchem.2019.307074. PMID:31488553.
*[XXXXXXXX], an 8 base sequence for library index 1; [YYYYYYYY], an 8 base sequence for library index 2; [nnnnnnnnnnnn], 12 base UMI

## Sheet: Table S2
Table S2: Expected and observed ratios of one-step PCR amplicons from the 12 combinations of the 10:1 mixture of genomic DNAs (A and B) .
Genotypes of mixed samples (A:B = 10:1)			Amplicons from Rhesus boxes (Primers: RHbox_Tailed_F/R)						Amplicons from RHD/RHCE exon 9 (Primers: RHD/RHCE_exon9_Tailed_F/R)
			Copy number/cell in A and B			Ratio of mapped reads obtained from the mixture of A and B (10:1)			Copy number/cell in A and B			Ratio of mapped reads obtained from the mixture of A and B (10:1)
			Upstream Rhesus Box (G at chr1: 25,592,628)	Downstream Rhesus Box (A at chr1: 25,662,955)		Expected ratio (upstream / downstream)	Observed ratio and read counts (upstream / downstream)		RHD (wt/var) (G/A at chr1: 25,648,453)	RHCE (G at chr1: 25,696,896) (T at chr1: 25,697,015)		Expected ratio (RHD_wt / RHD_var / RHCE)	Observed ratio and read counts (RHD_wt / RHD_var / RHCE)
	A: RHD*01/RHD*01 B: RHD*01/RHD*01		A: 2 B: 2	A: 2 B: 2		50.0% /50.0%	52.7% / 47.3% ( 12,439 / 11,175 )		A: 2 wt B: 2 wt	A: 2 B: 2		50.% / 0.0% / 50.0%	45.7% / 0.01% / 54.3% ( 10,872 / 6 / 12,904 )
													42.4% / 0.01% / 57.6% ( 13,052 / 3 / 17,708 )
							51.7% / 48.3% ( 20,032 / 18,680 )						21.0% / 6.6% / 72.4% ( 3,481 / 1095 / 11,977 )
													42.4% / 0.01% / 57.5% ( 9,349 / 5 / 12,677 )
1	A: RHD*01N.01/RHD*01N.01 B: RHD*01/RHD*01N.01		A: 0 B: 1	A: 2 B: 2		4.3% / 95.7%	4.12% / 95.88% ( 626 / 14,566 )		A: 0 B: 1 wt	A: 2 B: 2		4.3% / 0% / 95.7%	2.90% / 0.01% / 97.09% ( 336 / 1 / 11,251 )
2	A: RHD*01N.01/RHD*01EL.01 B: RHD*01/RHD*01N.01		A: 1 B: 1	A: 2 B: 2		33.3% / 66.7%	32.37% / 67.63% ( 3,355 / 7,009 )		A: 1 var B: 1 wt	A: 2 B: 2		3.0% / 30.3% / 66.7%	2.08% / 25.21% / 72.71% ( 284 / 3,456 / 9,967 )
3	A: RHD*01N.01/RHD*01N.04 B: RHD*01/RHD*01N.01		A: 1 B: 1	A: 2 B: 2		33.3% / 66.7%	34.00% / 66.00% ( 3,565 / 6,921 )		A: 0 B: 1 wt	A: 3 B: 2		3.0% / 0% / 97.0%	1.566% / 0.006% / 98.428% ( 245 / 1 / 15,402 )
4	A: RHD*01N.01/RHD*01N.01 B: RHD*01N.01/RHD*01N.01		A: 0 B: 0	A: 2 B: 2		0% / 100.0%	0.19% / 99.81% ( 21 / 11,122)		A: 0 B: 0	A: 2 B: 2		0% / 0% / 100%	0.044% / 0.015% / 99.941% ( 6 / 2 / 13.556 )
5	A: RHD*01N.01/RHD*01EL.01 B: RHD*01N.01/RHD*01N.01		A: 1 B: 0	A: 2 B: 2		31.3% / 68.7%	33.49% / 66.51% ( 3,913 / 7,771 )		A: 1 var B: 0	A: 2 B: 2		0% / 31.3% / 68.7%	0.02% / 26.07% / 73.91% ( 3 / 5,000 / 14,174 )
6	A: RHD*01N.01/RHD*01N.04 B: RHD*01N.01/RHD*01N.01		A: 1 B: 0	A: 2 B: 2		31.3% / 68.7%	32.17% / 67.83% ( 5,950 / 12,545 )		A: 0 B: 0	A: 3 B: 2		0% / 0% / 100%	0% / 0% / 100.00% ( 0 / 0 / 15,400 )
7	A: RHD*01N.01/RHD*01N.01 B: RHD*01N.01/RHD*01EL.01		A: 0 B: 1	A: 2 B: 2		4.3% / 95.7%	5.71% / 94.29% ( 694 / 11,470 )		A: 0 B: 1 var	A: 2 B: 2		0% / 4.3% / 95.7%	0% / 3.60% / 96.40% ( 0 / 571 / 15,308 )
8	A: RHD*01N.01/RHD*01EL.01 B: RHD*01N.01/RHD*01EL.01		A: 1 B: 1	A: 2 B: 2		33.3% / 66.7%	34.35% / 65.65% ( 5,974 / 11,418 )		A: 1 var B: 1 var	A: 2 B: 2		0% / 33.3% / 66.7%	0.01% / 28.92% / 71.07% ( 2 / 4,381 / 10,767 )
9	A: RHD*01N.01/RHD*01N.04 B: RHD*01N.01/RHD*01EL.01		A: 1 B: 1	A: 2 B: 2		33.3% / 66.7%	35.38% / 64.62% ( 5,869 / 10,900 )		A: 0 B: 1 var	A: 3 B: 2		0% / 3.0% / 97.0%	0% / 1.61% / 98.39% ( 0 / 184 / 11,228 )
10	A: RHD*01N.01/RHD*01N.01 B: RHD*01N.01/RHD*01N.04		A: 0 B: 1	A: 2 B: 2		4.3% / 95.7%	5.01% / 94.99% ( 584 / 11,071 )		A: 0 B: 0	A: 2 B: 3		0% / 0% / 100%	0.047% / 0.006% / 99.947% ( 15 / 2 / 31,978 )
11	A: RHD*01N.01/RHD*01EL.01 B: RHD*01N.01/RHD*01N.04		A: 1 B: 1	A: 2 B: 2		33.3% / 66.7%	33.56% / 66.44% ( 6,227 / 12,329 )		A: 1 var B: 0	A: 2 B: 3		0% / 30.3% / 69.7%	0.02% / 24.55% / 75.43% ( 2 / 2,743 / 8,429 )
12	A: RHD*01N.01/RHD*01N.04 B: RHD*01N.01/RHD*01N.04		A: 1 B: 1	A: 2 B: 2		33.3% / 66.7%	34.42% / 65.58% ( 4,313 / 8,216 )		A: 0 B: 0	A: 3 B: 3		0% / 0% / 100%	0% / 0% / 100.0% ( 0 / 0 / 14,525 )
Mapped read ratios and numbers are shown in red when they were expected to be 0% but observed likely due to PCR and/or sequencing errors.

## Sheet: Table S3
Table S3. Expected and observed ratios of UMI-attached amplicons from the 12 combinations of the 10:1 mixture of genomic DNAs (A and B).
Genotypes of mixed samples (A:B = 10:1)			Amplicons from Rhesus boxes (Primers: RHbox_Tailed_F1_UMI12, RHbox_Tailed_R, RHbox_Tailed_F2)							Amplicons from RHD/RHCE exon 9 (Primers: RHD/RHCE_exon9_Tailed_F1_UMI12, RHD/RHCE_exon9_Tailed_R, RHD/RHCE_exon9_Tailed_F2)
			Copy number/cell in A and B			Ratio of mapped reads obtained from the mixture of A and B (10:1)				Copy number/cell in A and B			Ratio of mapped reads obtained from the mixture of A and B (10:1)
			Upstream Rhesus Box (G at chr1: 25,592,628)	Downstream Rhesus Box (A at chr1: 25,662,955)		Expected ratio (upstream / downstream)	Observed ratio and read counts (upstream / downstream)	UMI counts (upstream / downstream)		RHD (wt/var) (G/A at chr1: 25,648,453)	RHCE (G at chr1: 25,696,896) (T at chr1: 25,697,015)		Expected ratio (RHD_wt / RHD_var / RHCE)	Observed ratio and read counts (RHD_wt / RHD_var / RHCE)	UMI counts (RHD_wt / RHD_var / RHCE)
1	A: RHD*01N.01/RHD*01N.01 B: RHD*01/RHD*01N.01		A: 0 B: 1	A: 2 B: 2		4.3% / 95.7%	6.7% / 93.3% ( 2,497 / 34,617 )	6.8% / 93.2% ( 567 / 7,761 )		A: 0 B: 1 wt	A: 2 B: 2		4.3% / 0% / 95.7%	3.6% / 0% / 96.4% ( 543 / 0 / 14,347 )	5.1% / 0% / 94.9% ( 152 / 0 / 2,815 )
2	A: RHD*01N.01/RHD*01EL.01 B: RHD*01/RHD*01N.01		A: 1 B: 1	A: 2 B: 2		33.3% / 66.7%	38.7% / 61.3% ( 24,180 / 38,343 )	38.8% / 61.2% ( 5,723 / 9,036 )		A: 1 var B: 1 wt	A: 2 B: 2		3.0% / 30.3% / 66.7%	3.1% / 19.0% / 77.9% ( 524 / 3,218 / 13,186 )	3.05% / 19.87% / 77.07% ( 172 / 1,119/ 4,340 )
3	A: RHD*01N.01/RHD*01N.04 B: RHD*01/RHD*01N.01		A: 1 B: 1	A: 2 B: 2		33.3% / 66.7%	37.3% / 62.7% ( 14,495 / 24,362 )	37.7% / 62.3% ( 3,507 / 5,802 )		A: 0 B: 1 wt	A: 3 B: 2		3.0% / 0% / 97.0%	3.1% / 0% / 96.9% ( 454 / 0 / 14,350 )	3.7% / 0% / 96.3% ( 142 / 0 / 3,707 )
4	A: RHD*01N.01/RHD*01N.01 B: RHD*01N.01/RHD*01N.01		A: 0 B: 0	A: 2 B: 2		0% / 100.0%	0.004% / 99.996% ( 1 / 26,486)	0.0% / 100.0% ( 0 / 4,260 )		A: 0 B: 0	A: 2 B: 2		0% / 0% / 100%	0% / 0% / 100.0% ( 0 / 0 / 14,714 )	0% / 0% / 100.0% ( 0 / 0 / 3,273 )
5	A: RHD*01N.01/RHD*01EL.01 B: RHD*01N.01/RHD*01N.01		A: 1 B: 0	A: 2 B: 2		31.3% / 68.7%	27.3% / 72.7% ( 6,400 / 17,079 )	27.9% / 72.1% ( 1,853 / 4,789 )		A: 1 var B: 0	A: 2 B: 2		0% / 31.3% / 68.7%	0.0% / 17.4% / 82.6% ( 0 / 2,733 / 13,000 )	0.0% / 19.6% / 80.4% ( 0 / 785 / 3,227 )
6	A: RHD*01N.01/RHD*01N.04 B: RHD*01N.01/RHD*01N.01		A: 1 B: 0	A: 2 B: 2		31.3% / 68.7%	34.5% / 65.5% ( 6,827 / 12,934 )	33.8% / 66.2% ( 2,163 / 4,227 )		A: 0 B: 0	A: 3 B: 2		0% / 0% / 100%	0% / 0% / 100.0% ( 0 / 0 / 16,022 )	0% / 0% / 100.0% ( 0 / 0 / 4,530 )
7	A: RHD*01N.01/RHD*01N.01 B: RHD*01N.01/RHD*01EL.01		A: 0 B: 1	A: 2 B: 2		4.3% / 95.7%	5.3% / 94.7% ( 1,208 / 21,382 )	5.4% / 94.6% ( 306 / 5,359)		A: 0 B: 1 var	A: 2 B: 2		0% / 4.3% / 95.7%	0% / 4.6% / 95.4% ( 0 / 566 / 11,822 )	0% / 4.2% / 95.8% ( 0 / 95 / 2,165 )
8	A: RHD*01N.01/RHD*01EL.01 B: RHD*01N.01/RHD*01EL.01		A: 1 B: 1	A: 2 B: 2		33.3% / 66.7%	36.2% / 63.8% ( 12,103 / 21,341 )	36.4% / 63.6% ( 3,561 / 6,228 )		A: 1 var B: 1 var	A: 2 B: 2		0% / 33.3% / 66.7%	0.004% / 18.70% / 81.30% ( 1 / 5,123 / 22,215 )	0.02% / 18.61% / 81.37% ( 1 / 891 / 3,896)
9	A: RHD*01N.01/RHD*01N.04 B: RHD*01N.01/RHD*01EL.01		A: 1 B: 1	A: 2 B: 2		33.3% / 66.7%	31.8% / 68.2% ( 9,711 / 20,856 )	33.2% / 66.8% ( 2,821 / 5,677 )		A: 0 B: 1 var	A: 3 B: 2		0% / 3.0% / 97.0%	0% / 1.4% / 98.6% ( 0 / 227 / 16,486)	0% / 2.1% / 97.9% ( 0 / 75 / 3,500)
10	A: RHD*01N.01/RHD*01N.01 B: RHD*01N.01/RHD*01N.04		A: 0 B: 1	A: 2 B: 2		4.3% / 95.7%	5.9% / 94.1% ( 1,233 / 19,657 )	6.6% / 93.4% ( 410 / 5,804 )		A: 0 B: 0	A: 2 B: 3		0% / 0% / 100%	0% / 0% / 100.0% ( 0 / 0 / 24,713 )	0% / 0% / 100.0% ( 0 / 0 / 3,174 )
11	A: RHD*01N.01/RHD*01EL.01 B: RHD*01N.01/RHD*01N.04		A: 1 B: 1	A: 2 B: 2		33.3% / 66.7%	39.5% / 60.5% ( 19,309 / 29,581 )	39.0% / 61.0% ( 5,424 / 8,478 )		A: 1 var B: 0	A: 2 B: 3		0% / 30.3% / 69.7%	0.0% / 15.0% / 85.0% ( 0 / 2,077 / 11,728 )	0.0% / 15.0% / 85.0% ( 0 / 371 / 2,103 )
12	A: RHD*01N.01/RHD*01N.04 B: RHD*01N.01/RHD*01N.04		A: 1 B: 1	A: 2 B: 2		33.3% / 66.7%	33.0% / 67.0% ( 12,279 / 24,898 )	33.4% / 66.6% ( 3,654 / 7,288 )		A: 0 B: 0	A: 3 B: 3		0% / 0% / 100%	0% / 0% / 100.0% ( 0 / 0 / 27,479 )	0% / 0% / 100.0% ( 0 / 0 / 4,555 )
	Mapped read ratios and numbers are shown in red when they were expected to be 0% but observed likely due to PCR and/or sequencing errors.
